# Supplementary material for: Microsatellite genotypes of the South African Cape vulture, Gyps coprotheres
Source: Sci Data. 2019 Oct 11;6:200. doi: 10.1038/s41597-019-0221-4 (PMC6789037; doi:10.1038/s41597-019-0221-4)
Supplement: Supplementary file 1 — Supplementary Table 2. [file 41597_2019_221_MOESM1_ESM.xlsx]

## Sheet: Sheet1
Supplementary Table 2: Basic summary statistics of the 605 Gyps coprotheres specimens used in the current study.
Locus	Number of samples genotyped	Number of alleles	Missing data percentage
BV2	558	6	7
BV5	526	8	13
BV6	547	13	9
BV9	493	9	18
BV11	536	15	11
BV12	518	20	14
BV13	524	10	13
BV14	561	11	7
BV20	507	7	16
Gf3H3	556	14	8
Gf8G	556	15	8
Gf9C	505	21	16
Gf11A4	561	10	7
Mean	534	12	11
