# Supplementary material for: Microsatellite genotypes of the South African Cape vulture, Gyps coprotheres
Source: Sci Data. 2019 Oct 11;6:200. doi: 10.1038/s41597-019-0221-4 (PMC6789037; doi:10.1038/s41597-019-0221-4)
Supplement: Supplementary file 2 — Supplementary Table 1. [file 41597_2019_221_MOESM2_ESM.xlsx]

## Sheet: Sheet1
Supplementary Table 1: Detailed sample information of the 605 Gyps coprotheres specimens used in the current study.
Analysis code	Tissue type	Latitude	Longitude	Locality	Province	Year collected	Sample notes
#4C	Muscle	-34.375	20.567	Potberg colony	Western Cape	2013	Poisoned
G31070	Feather	-34.375	20.567	Potberg colony	Western Cape	2015	Colony
G31065	Feather	-34.375	20.567	Potberg colony	Western Cape	2015	Colony
G31063	Feather	-34.375	20.567	Potberg colony	Western Cape	2015	Colony
G31024	Feather	-34.375	20.567	Potberg colony	Western Cape	2015	Colony
G31022	Feather	-34.375	20.567	Potberg colony	Western Cape	2015	Colony
G31075	Feather	-34.375	20.567	Potberg colony	Western Cape	2015	Colony
G31076	Feather	-34.375	20.567	Potberg colony	Western Cape	2015	Colony
G31068	Feather	-34.375	20.567	Potberg colony	Western Cape	2015	Colony
G31072	Feather	-34.375	20.567	Potberg colony	Western Cape	2015	Colony
G31069	Feather	-34.375	20.567	Potberg colony	Western Cape	2015	Colony
G31071	Feather	-34.375	20.567	Potberg colony	Western Cape	2015	Colony
PCV1	Muscle	-34.375	20.567	Potberg colony	Western Cape	2015	Electrocution
PCV2	Muscle	-34.375	20.567	Potberg colony	Western Cape	2015	Electrocution
PCV3	Muscle	-34.375	20.567	Potberg colony	Western Cape	2015	Electrocution
#1A	Dry snip	-34.375	20.567	Potberg colony	Western Cape	unknown	Historic
#2B	Dry snip	-34.375	20.567	Potberg colony	Western Cape	2013	Historic
#3D	Dry snip	-34.375	20.567	Potberg colony	Western Cape	2013	Historic
CV22	Feather	-32.041	26.016	Commando drift	Eastern Cape	unknown	Feeding site
CV23	Feather	-32.041	26.016	Commando drift	Eastern Cape	unknown	Feeding site
CV24	Feather	-32.041	26.016	Commando drift	Eastern Cape	unknown	Feeding site
CV25	Feather	-32.041	26.016	Commando drift	Eastern Cape	unknown	Feeding site
CV26	Feather	-32.041	26.016	Commando drift	Eastern Cape	unknown	Feeding site
26558	Dry snip	-32.041	26.016	Commando drift	Eastern Cape	1969	Historic
CV48	Feather	-31.107	26.143	Burgerdorp	Eastern Cape	unknown	Feeding site
CV49	Feather	-31.107	26.143	Burgerdorp	Eastern Cape	unknown	Feeding site
CV50	Feather	-31.107	26.143	Burgerdorp	Eastern Cape	unknown	Feeding site
CV51	Feather	-31.107	26.143	Burgerdorp	Eastern Cape	unknown	Feeding site
CV52	Feather	-31.107	26.143	Burgerdorp	Eastern Cape	unknown	Feeding site
F22	Feather	-31.107	26.143	Burgerdorp	Eastern Cape	2014	Feeding site
F24	Feather	-32.237	27.522	Thomas River	Eastern cape	2015	Feeding site
F25	Feather	-32.237	27.522	Thomas River	Eastern cape	2015	Feeding site
F26	Feather	-32.237	27.522	Thomas River	Eastern cape	2015	Feeding site
F27	Feather	-32.237	27.522	Thomas River	Eastern cape	2015	Feeding site
F28	Feather	-32.237	27.522	Thomas River	Eastern cape	2015	Feeding site
F29	Feather	-32.237	27.522	Thomas River	Eastern cape	2015	Feeding site
F30	Feather	-32.237	27.522	Thomas River	Eastern cape	2015	Feeding site
F31	Feather	-32.237	27.522	Thomas River	Eastern cape	2015	Feeding site
F32	Feather	-32.237	27.522	Thomas River	Eastern cape	2015	Feeding site
F33	Feather	-32.237	27.522	Thomas River	Eastern cape	2015	Feeding site
F34	Feather	-32.237	27.522	Thomas River	Eastern cape	2015	Feeding site
F35	Feather	-32.237	27.522	Thomas River	Eastern cape	2015	Feeding site
F36	Feather	-32.237	27.522	Thomas River	Eastern cape	2015	Feeding site
F37	Feather	-32.237	27.522	Thomas River	Eastern cape	2015	Feeding site
F38	Feather	-32.237	27.522	Thomas River	Eastern cape	2015	Feeding site
F40	Feather	-32.237	27.522	Thomas River	Eastern cape	2015	Feeding site
CV125	Feather	-31.989	28.598	Collywobbles colony	Eastern Cape	2015	Colony
CV126	Feather	-31.989	28.598	Collywobbles colony	Eastern Cape	2015	Colony
CV127	Feather	-31.989	28.598	Collywobbles colony	Eastern Cape	2015	Colony
CV128	Feather	-31.989	28.598	Collywobbles colony	Eastern Cape	2015	Colony
CV129	Feather	-31.989	28.598	Collywobbles colony	Eastern Cape	2015	Colony
CV130	Feather	-31.989	28.598	Collywobbles colony	Eastern Cape	2015	Colony
CV131	Feather	-31.989	28.598	Collywobbles colony	Eastern Cape	2015	Colony
CV132	Feather	-31.989	28.598	Collywobbles colony	Eastern Cape	2015	Colony
CV133	Feather	-31.989	28.598	Collywobbles colony	Eastern Cape	2015	Colony
CV134	Feather	-31.989	28.598	Collywobbles colony	Eastern Cape	2015	Colony
CV135	Feather	-31.989	28.598	Collywobbles colony	Eastern Cape	2015	Colony
CV136	Feather	-31.989	28.598	Collywobbles colony	Eastern Cape	2015	Colony
CV137	Feather	-31.989	28.598	Collywobbles colony	Eastern Cape	2015	Colony
CV138	Feather	-31.989	28.598	Collywobbles colony	Eastern Cape	2015	Colony
CV139	Feather	-31.989	28.598	Collywobbles colony	Eastern Cape	2015	Colony
CV140	Feather	-31.989	28.598	Collywobbles colony	Eastern Cape	2015	Colony
CV141	Feather	-31.989	28.598	Collywobbles colony	Eastern Cape	2015	Colony
CV142	Feather	-31.989	28.598	Collywobbles colony	Eastern Cape	2015	Colony
CV143	Feather	-31.989	28.598	Collywobbles colony	Eastern Cape	2015	Colony
CV144	Feather	-31.989	28.598	Collywobbles colony	Eastern Cape	2015	Colony
CV145	Feather	-31.989	28.598	Collywobbles colony	Eastern Cape	2015	Colony
CV146	Feather	-31.989	28.598	Collywobbles colony	Eastern Cape	2015	Colony
CV147	Feather	-31.989	28.598	Collywobbles colony	Eastern Cape	2015	Colony
CV148	Feather	-31.989	28.598	Collywobbles colony	Eastern Cape	2015	Colony
CV149	Feather	-31.989	28.598	Collywobbles colony	Eastern Cape	2015	Colony
CV150	Feather	-31.989	28.598	Collywobbles colony	Eastern Cape	2015	Colony
CV151	Feather	-31.989	28.598	Collywobbles colony	Eastern Cape	2015	Colony
CV152	Feather	-31.989	28.598	Collywobbles colony	Eastern Cape	2015	Colony
CV153	Feather	-31.989	28.598	Collywobbles colony	Eastern Cape	2015	Colony
CV154	Feather	-31.989	28.598	Collywobbles colony	Eastern Cape	2015	Colony
CV155	Feather	-31.989	28.598	Collywobbles colony	Eastern Cape	2015	Colony
CV156	Feather	-31.989	28.598	Collywobbles colony	Eastern Cape	2015	Colony
CV157	Feather	-31.989	28.598	Collywobbles colony	Eastern Cape	2015	Colony
CV158	Feather	-31.989	28.598	Collywobbles colony	Eastern Cape	2015	Colony
CV161	Feather	-31.989	28.598	Collywobbles colony	Eastern Cape	2015	Colony
CV162	Feather	-31.989	28.598	Collywobbles colony	Eastern Cape	2015	Colony
CV163	Feather	-31.989	28.598	Collywobbles colony	Eastern Cape	2015	Colony
CV164	Feather	-31.989	28.598	Collywobbles colony	Eastern Cape	2015	Colony
CV165	Feather	-31.989	28.598	Collywobbles colony	Eastern Cape	2015	Colony
CV166	Feather	-31.989	28.598	Collywobbles colony	Eastern Cape	2015	Colony
CV167	Feather	-31.989	28.598	Collywobbles colony	Eastern Cape	2015	Colony
CV168	Feather	-31.989	28.598	Collywobbles colony	Eastern Cape	2015	Colony
CV169	Feather	-31.989	28.598	Collywobbles colony	Eastern Cape	2015	Colony
CV170	Feather	-31.989	28.598	Collywobbles colony	Eastern Cape	2015	Colony
CV171	Feather	-31.989	28.598	Collywobbles colony	Eastern Cape	2015	Colony
CV172	Feather	-31.989	28.598	Collywobbles colony	Eastern Cape	2015	Colony
CV173	Feather	-31.989	28.598	Collywobbles colony	Eastern Cape	2015	Colony
CV174	Feather	-31.989	28.598	Collywobbles colony	Eastern Cape	2015	Colony
CV175	Feather	-31.989	28.598	Collywobbles colony	Eastern Cape	2015	Colony
CV176	Feather	-31.989	28.598	Collywobbles colony	Eastern Cape	2015	Colony
CV177	Feather	-31.989	28.598	Collywobbles colony	Eastern Cape	2015	Colony
CV178	Feather	-31.989	28.598	Collywobbles colony	Eastern Cape	2015	Colony
CV179	Feather	-31.989	28.598	Collywobbles colony	Eastern Cape	2015	Colony
CV180	Feather	-31.989	28.598	Collywobbles colony	Eastern Cape	2015	Colony
CV181	Feather	-31.989	28.598	Collywobbles colony	Eastern Cape	2015	Colony
CV182	Feather	-31.989	28.598	Collywobbles colony	Eastern Cape	2015	Colony
CV183	Feather	-31.989	28.598	Collywobbles colony	Eastern Cape	2015	Colony
XO50	Blood	-31.989	28.598	Collywobbles colony	Eastern Cape	2015	Colony
X051	Blood	-31.989	28.598	Collywobbles colony	Eastern Cape	2015	Colony
XO52	Blood	-31.989	28.598	Collywobbles colony	Eastern Cape	2015	Colony
XO53	Blood	-31.989	28.598	Collywobbles colony	Eastern Cape	2015	Colony
XO55	Blood	-31.989	28.598	Collywobbles colony	Eastern Cape	2015	Colony
XO56	Blood	-31.989	28.598	Collywobbles colony	Eastern Cape	2015	Colony
XO57	Blood	-31.989	28.598	Collywobbles colony	Eastern Cape	2015	Colony
XO58	Blood	-31.989	28.598	Collywobbles colony	Eastern Cape	2015	Colony
XO71	Blood	-31.989	28.598	Collywobbles colony	Eastern Cape	2015	Colony
CV185	Feather	-31.281	27.879	Elliot	Eastern Cape	2016	Electrocution
CV186	Feather	-31.281	27.879	Elliot	Eastern Cape	2016	Electrocution
CV187	Feather	-31.281	27.879	Elliot	Eastern Cape	2016	Electrocution
CV188	Feather	-31.281	27.879	Elliot	Eastern Cape	2016	Electrocution
CV189	Feather	-31.281	27.879	Elliot	Eastern Cape	2016	Electrocution
CV190	Feather	-31.281	27.879	Elliot	Eastern Cape	2016	Electrocution
CV191	Feather	-31.281	27.879	Elliot	Eastern Cape	2016	Electrocution
CV192	Feather	-31.281	27.879	Elliot	Eastern Cape	2016	Electrocution
CV193	Feather	-31.281	27.879	Elliot	Eastern Cape	2016	Electrocution
CV194	Feather	-31.281	27.879	Elliot	Eastern Cape	2016	Electrocution
CV195	Feather	-31.281	27.879	Elliot	Eastern Cape	2016	Electrocution
XO16	Blood	-31.309	29.967	Msikaba colony	Eastern Cape	2012	Colony
XO17	Blood	-31.309	29.967	Msikaba colony	Eastern Cape	2012	Colony
XO18	Blood	-31.309	29.967	Msikaba colony	Eastern Cape	2012	Colony
XO19	Blood	-31.309	29.967	Msikaba colony	Eastern Cape	2012	Colony
XO20	Blood	-31.309	29.967	Msikaba colony	Eastern Cape	2012	Colony
XO21	Blood	-31.309	29.967	Msikaba colony	Eastern Cape	2012	Colony
XO22	Blood	-31.309	29.967	Msikaba colony	Eastern Cape	2012	Colony
XO23	Blood	-31.309	29.967	Msikaba colony	Eastern Cape	2012	Colony
XO24	Blood	-31.309	29.967	Msikaba colony	Eastern Cape	2012	Colony
XO25	Blood	-31.309	29.967	Msikaba colony	Eastern Cape	2012	Colony
XO26	Blood	-31.309	29.967	Msikaba colony	Eastern Cape	2012	Colony
XO27	Blood	-31.309	29.967	Msikaba colony	Eastern Cape	2012	Colony
XO28	Blood	-31.309	29.967	Msikaba colony	Eastern Cape	2012	Colony
XO29	Blood	-31.309	29.967	Msikaba colony	Eastern Cape	2012	Colony
XO30	Blood	-31.309	29.967	Msikaba colony	Eastern Cape	2012	Colony
XO31	Blood	-31.309	29.967	Msikaba colony	Eastern Cape	2012	Colony
XO32	Blood	-31.309	29.967	Msikaba colony	Eastern Cape	2012	Colony
XO33	Blood	-31.309	29.967	Msikaba colony	Eastern Cape	2012	Colony
XO34	Blood	-31.309	29.967	Msikaba colony	Eastern Cape	2012	Colony
XO35	Blood	-31.309	29.967	Msikaba colony	Eastern Cape	2012	Colony
XO36	Blood	-31.309	29.967	Msikaba colony	Eastern Cape	2012	Colony
XO37	Blood	-31.309	29.967	Msikaba colony	Eastern Cape	2012	Colony
XO38	Blood	-31.309	29.967	Msikaba colony	Eastern Cape	2012	Colony
XO39	Blood	-31.309	29.967	Msikaba colony	Eastern Cape	2012	Colony
XO40	Blood	-31.309	29.967	Msikaba colony	Eastern Cape	2012	Colony
XO41	Blood	-31.309	29.967	Msikaba colony	Eastern Cape	2012	Colony
XO42	Blood	-31.309	29.967	Msikaba colony	Eastern Cape	2012	Colony
XO43	Blood	-31.309	29.967	Msikaba colony	Eastern Cape	2012	Colony
XO44	Blood	-31.309	29.967	Msikaba colony	Eastern Cape	2012	Colony
XO45	Blood	-31.309	29.967	Msikaba colony	Eastern Cape	2012	Colony
XO46	Blood	-31.309	29.967	Msikaba colony	Eastern Cape	2012	Colony
XO47	Blood	-31.309	29.967	Msikaba colony	Eastern Cape	2012	Colony
XO48	Blood	-31.309	29.967	Msikaba colony	Eastern Cape	2012	Colony
XO49	Blood	-31.309	29.967	Msikaba colony	Eastern Cape	2012	Colony
F1	Feather	-31.309	29.967	Msikaba colony	Eastern Cape	2013	Colony
F2	Feather	-31.309	29.967	Msikaba colony	Eastern Cape	2013	Colony
F3	Feather	-31.309	29.967	Msikaba colony	Eastern Cape	2013	Colony
F4	Feather	-31.309	29.967	Msikaba colony	Eastern Cape	2013	Colony
F5	Feather	-31.309	29.967	Msikaba colony	Eastern Cape	2013	Colony
F6	Feather	-31.309	29.967	Msikaba colony	Eastern Cape	2013	Colony
F7	Feather	-31.309	29.967	Msikaba colony	Eastern Cape	2013	Colony
F8	Feather	-31.309	29.967	Msikaba colony	Eastern Cape	2013	Colony
F9	Feather	-31.309	29.967	Msikaba colony	Eastern Cape	2013	Colony
F10	Feather	-31.309	29.967	Msikaba colony	Eastern Cape	2013	Colony
F11	Feather	-31.309	29.967	Msikaba colony	Eastern Cape	2013	Colony
F12	Feather	-31.309	29.967	Msikaba colony	Eastern Cape	2013	Colony
F13	Feather	-31.309	29.967	Msikaba colony	Eastern Cape	2013	Colony
F14	Feather	-31.309	29.967	Msikaba colony	Eastern Cape	2013	Colony
F15	Feather	-31.309	29.967	Msikaba colony	Eastern Cape	2013	Colony
CV184	Feather	-31.309	29.967	Msikaba colony	Eastern Cape	2015	Colony
N101	Blood	-30.7	30.275	Umzimkulu colony	KwaZulu-Natal	2013	Colony
N102	Blood	-30.7	30.275	Umzimkulu colony	KwaZulu-Natal	2013	Colony
N103	Blood	-30.7	30.275	Umzimkulu colony	KwaZulu-Natal	2013	Colony
N104	Blood	-30.7	30.275	Umzimkulu colony	KwaZulu-Natal	2013	Colony
N105	Blood	-30.7	30.275	Umzimkulu colony	KwaZulu-Natal	2013	Colony
N106	Blood	-30.7	30.275	Umzimkulu colony	KwaZulu-Natal	2013	Colony
N108	Blood	-30.7	30.275	Umzimkulu colony	KwaZulu-Natal	2013	Colony
N109	Blood	-30.7	30.275	Umzimkulu colony	KwaZulu-Natal	2013	Colony
N110	Blood	-30.7	30.275	Umzimkulu colony	KwaZulu-Natal	2013	Colony
N113	Blood	-30.7	30.275	Umzimkulu colony	KwaZulu-Natal	2013	Colony
N114	Blood	-30.7	30.275	Umzimkulu colony	KwaZulu-Natal	2013	Colony
N115	Blood	-30.7	30.275	Umzimkulu colony	KwaZulu-Natal	2013	Colony
N117	Blood	-30.7	30.275	Umzimkulu colony	KwaZulu-Natal	2013	Colony
N118	Blood	-30.7	30.275	Umzimkulu colony	KwaZulu-Natal	2013	Colony
N119	Blood	-30.7	30.275	Umzimkulu colony	KwaZulu-Natal	2013	Colony
N120	Blood	-30.7	30.275	Umzimkulu colony	KwaZulu-Natal	2013	Colony
N121	Blood	-30.7	30.275	Umzimkulu colony	KwaZulu-Natal	2013	Colony
N122	Blood	-30.7	30.275	Umzimkulu colony	KwaZulu-Natal	2013	Colony
N123	Blood	-30.7	30.275	Umzimkulu colony	KwaZulu-Natal	2013	Colony
N124	Blood	-30.7	30.275	Umzimkulu colony	KwaZulu-Natal	2013	Colony
N125	Blood	-30.7	30.275	Umzimkulu colony	KwaZulu-Natal	2013	Colony
N127	Blood	-30.7	30.275	Umzimkulu colony	KwaZulu-Natal	2013	Colony
N128	Blood	-30.7	30.275	Umzimkulu colony	KwaZulu-Natal	2013	Colony
N129	Blood	-30.7	30.275	Umzimkulu colony	KwaZulu-Natal	2013	Colony
N130	Blood	-30.7	30.275	Umzimkulu colony	KwaZulu-Natal	2013	Colony
N131	Blood	-30.7	30.275	Umzimkulu colony	KwaZulu-Natal	2013	Colony
N133	Blood	-30.7	30.275	Umzimkulu colony	KwaZulu-Natal	2013	Colony
N134	Blood	-30.7	30.275	Umzimkulu colony	KwaZulu-Natal	2013	Colony
N135	Blood	-30.7	30.275	Umzimkulu colony	KwaZulu-Natal	2013	Colony
N136	Blood	-30.7	30.275	Umzimkulu colony	KwaZulu-Natal	2013	Colony
N138	Blood	-30.7	30.275	Umzimkulu colony	KwaZulu-Natal	2013	Colony
N143	Blood	-30.7	30.275	Umzimkulu colony	KwaZulu-Natal	2013	Colony
N144	Blood	-30.7	30.275	Umzimkulu colony	KwaZulu-Natal	2013	Colony
N145	Blood	-30.7	30.275	Umzimkulu colony	KwaZulu-Natal	2013	Colony
F16	Feather	-30.7	30.275	Umzimkulu colony	KwaZulu-Natal	2014	Colony
F17	Feather	-30.7	30.275	Umzimkulu colony	KwaZulu-Natal	2014	Colony
F18	Feather	-30.7	30.275	Umzimkulu colony	KwaZulu-Natal	2014	Colony
F19	Feather	-30.7	30.275	Umzimkulu colony	KwaZulu-Natal	2014	Colony
F20	Feather	-30.7	30.275	Umzimkulu colony	KwaZulu-Natal	2014	Colony
F21	Feather	-30.7	30.275	Umzimkulu colony	KwaZulu-Natal	2014	Colony
N083	Blood	-30.7	30.275	Umzimkulu colony	KwaZulu-Natal	2015	Colony
G27521	Blood	-30.7	30.275	Umzimkulu colony	KwaZulu-Natal	2016	Colony
G27582	Blood	-30.7	30.275	Umzimkulu colony	KwaZulu-Natal	2016	Colony
G27583	Blood	-30.7	30.275	Umzimkulu colony	KwaZulu-Natal	2016	Colony
G27584	Blood	-30.7	30.275	Umzimkulu colony	KwaZulu-Natal	2016	Colony
G27585	Blood	-30.7	30.275	Umzimkulu colony	KwaZulu-Natal	2016	Colony
G27586	Blood	-30.7	30.275	Umzimkulu colony	KwaZulu-Natal	2016	Colony
G27587	Blood	-30.7	30.275	Umzimkulu colony	KwaZulu-Natal	2016	Colony
G27588	Blood	-30.7	30.275	Umzimkulu colony	KwaZulu-Natal	2016	Colony
G27590	Blood	-30.7	30.275	Umzimkulu colony	KwaZulu-Natal	2016	Colony
G27606	Blood	-30.7	30.275	Umzimkulu colony	KwaZulu-Natal	2016	Colony
G27607	Blood	-30.7	30.275	Umzimkulu colony	KwaZulu-Natal	2016	Colony
CV28	Feather	-30.7	30.275	Umzimkulu colony	KwaZulu-Natal	2005	Colony
1	Muscle	-30.194	29.49	Ntsikeni Wildlife Reserve	KwaZulu-Natal	2012	Poisoned
2	Muscle	-30.194	29.49	Ntsikeni Wildlife Reserve	KwaZulu-Natal	2012	Poisoned
4	Muscle	-30.194	29.49	Ntsikeni Wildlife Reserve	KwaZulu-Natal	2012	Poisoned
5	Muscle	-30.194	29.49	Ntsikeni Wildlife Reserve	KwaZulu-Natal	2012	Poisoned
6	Muscle	-30.194	29.49	Ntsikeni Wildlife Reserve	KwaZulu-Natal	2012	Poisoned
7	Muscle	-30.194	29.49	Ntsikeni Wildlife Reserve	KwaZulu-Natal	2012	Poisoned
8	Muscle	-30.194	29.49	Ntsikeni Wildlife Reserve	KwaZulu-Natal	2012	Poisoned
9	Muscle	-30.194	29.49	Ntsikeni Wildlife Reserve	KwaZulu-Natal	2012	Poisoned
10	Muscle	-30.194	29.49	Ntsikeni Wildlife Reserve	KwaZulu-Natal	2012	Poisoned
11	Muscle	-30.194	29.49	Ntsikeni Wildlife Reserve	KwaZulu-Natal	2012	Poisoned
12	Muscle	-30.194	29.49	Ntsikeni Wildlife Reserve	KwaZulu-Natal	2012	Poisoned
13	Muscle	-30.194	29.49	Ntsikeni Wildlife Reserve	KwaZulu-Natal	2012	Poisoned
14	Muscle	-30.194	29.49	Ntsikeni Wildlife Reserve	KwaZulu-Natal	2012	Poisoned
15	Muscle	-30.194	29.49	Ntsikeni Wildlife Reserve	KwaZulu-Natal	2012	Poisoned
16	Muscle	-30.194	29.49	Ntsikeni Wildlife Reserve	KwaZulu-Natal	2012	Poisoned
17	Muscle	-30.194	29.49	Ntsikeni Wildlife Reserve	KwaZulu-Natal	2012	Poisoned
18	Muscle	-30.194	29.49	Ntsikeni Wildlife Reserve	KwaZulu-Natal	2012	Poisoned
19	Muscle	-30.194	29.49	Ntsikeni Wildlife Reserve	KwaZulu-Natal	2012	Poisoned
20	Muscle	-30.194	29.49	Ntsikeni Wildlife Reserve	KwaZulu-Natal	2012	Poisoned
21	Muscle	-30.194	29.49	Ntsikeni Wildlife Reserve	KwaZulu-Natal	2012	Poisoned
22	Muscle	-30.194	29.49	Ntsikeni Wildlife Reserve	KwaZulu-Natal	2012	Poisoned
23	Muscle	-30.194	29.49	Ntsikeni Wildlife Reserve	KwaZulu-Natal	2012	Poisoned
24	Muscle	-30.194	29.49	Ntsikeni Wildlife Reserve	KwaZulu-Natal	2012	Poisoned
25	Muscle	-30.194	29.49	Ntsikeni Wildlife Reserve	KwaZulu-Natal	2012	Poisoned
28	Muscle	-30.194	29.49	Ntsikeni Wildlife Reserve	KwaZulu-Natal	2012	Poisoned
29	Muscle	-30.194	29.49	Ntsikeni Wildlife Reserve	KwaZulu-Natal	2012	Poisoned
30	Muscle	-30.194	29.49	Ntsikeni Wildlife Reserve	KwaZulu-Natal	2012	Poisoned
31	Muscle	-30.194	29.49	Ntsikeni Wildlife Reserve	KwaZulu-Natal	2012	Poisoned
32	Muscle	-30.194	29.49	Ntsikeni Wildlife Reserve	KwaZulu-Natal	2012	Poisoned
33	Muscle	-30.194	29.49	Ntsikeni Wildlife Reserve	KwaZulu-Natal	2012	Poisoned
34	Muscle	-30.194	29.49	Ntsikeni Wildlife Reserve	KwaZulu-Natal	2012	Poisoned
35	Muscle	-30.194	29.49	Ntsikeni Wildlife Reserve	KwaZulu-Natal	2012	Poisoned
36	Muscle	-30.194	29.49	Ntsikeni Wildlife Reserve	KwaZulu-Natal	2012	Poisoned
37	Muscle	-30.194	29.49	Ntsikeni Wildlife Reserve	KwaZulu-Natal	2012	Poisoned
38	Muscle	-30.194	29.49	Ntsikeni Wildlife Reserve	KwaZulu-Natal	2012	Poisoned
39	Muscle	-30.194	29.49	Ntsikeni Wildlife Reserve	KwaZulu-Natal	2012	Poisoned
40	Muscle	-30.194	29.49	Ntsikeni Wildlife Reserve	KwaZulu-Natal	2012	Poisoned
41	Muscle	-30.194	29.49	Ntsikeni Wildlife Reserve	KwaZulu-Natal	2012	Poisoned
42	Muscle	-30.194	29.49	Ntsikeni Wildlife Reserve	KwaZulu-Natal	2012	Poisoned
43	Muscle	-30.194	29.49	Ntsikeni Wildlife Reserve	KwaZulu-Natal	2012	Poisoned
44	Muscle	-30.194	29.49	Ntsikeni Wildlife Reserve	KwaZulu-Natal	2012	Poisoned
45	Muscle	-30.194	29.49	Ntsikeni Wildlife Reserve	KwaZulu-Natal	2012	Poisoned
46	Muscle	-30.194	29.49	Ntsikeni Wildlife Reserve	KwaZulu-Natal	2012	Poisoned
47	Muscle	-30.194	29.49	Ntsikeni Wildlife Reserve	KwaZulu-Natal	2012	Poisoned
48	Muscle	-30.194	29.49	Ntsikeni Wildlife Reserve	KwaZulu-Natal	2012	Poisoned
49	Muscle	-30.194	29.49	Ntsikeni Wildlife Reserve	KwaZulu-Natal	2012	Poisoned
CV1	Feather	-30.194	29.49	Ntsikeni Wildlife Reserve	KwaZulu-Natal	unknown	Feeding site
CV2	Feather	-30.194	29.49	Ntsikeni Wildlife Reserve	KwaZulu-Natal	unknown	Feeding site
CV3	Feather	-30.194	29.49	Ntsikeni Wildlife Reserve	KwaZulu-Natal	unknown	Feeding site
CV4	Feather	-30.194	29.49	Ntsikeni Wildlife Reserve	KwaZulu-Natal	unknown	Feeding site
CV5	Feather	-30.194	29.49	Ntsikeni Wildlife Reserve	KwaZulu-Natal	unknown	Feeding site
CV53	Feather	-29.826	29.36	Underberg	KwaZulu-Natal	2007	Feeding site
CV54	Feather	-29.826	29.36	Underberg	KwaZulu-Natal	2007	Feeding site
CV55	Feather	-29.826	29.36	Underberg	KwaZulu-Natal	2007	Feeding site
CV56	Feather	-29.826	29.36	Underberg	KwaZulu-Natal	2007	Feeding site
CV57	Feather	-29.826	29.36	Underberg	KwaZulu-Natal	2007	Feeding site
CV58	Feather	-29.826	29.36	Underberg	KwaZulu-Natal	2007	Feeding site
CV59	Feather	-29.826	29.36	Underberg	KwaZulu-Natal	2007	Feeding site
F23	Feather	-29.826	29.36	Underberg	KwaZulu-Natal	2014	Feeding site
31631	Dry snip	-29.826	29.36	Underberg	KwaZulu-Natal	1977	Historic
N158	Blood	-29.826	29.36	Underberg	KwaZulu-Natal	2013	Poisoned
N159	Blood	-29.826	29.36	Underberg	KwaZulu-Natal	2013	Poisoned
45476	Dry snip	-29.28	30.1	Natal Midlands	KwaZulu-Natal	1960	Historic
30697	Dry snip	-29.28	30.1	Natal Midlands	KwaZulu-Natal	1975	Historic
31035	Dry snip	-29.28	30.1	Natal Midlands	KwaZulu-Natal	1977	Historic
N204	Blood	-29.28	30.1	Natal Midlands	KwaZulu-Natal	2015	Poisoned
20718	Dry snip	-29.28	30.1	Natal Midlands	KwaZulu-Natal	1966	Historic
CV68	Feather	-29.314	29.767	Highmoor	KwaZulu-Natal	2015	Feeding site
CV70	Feather	-29.314	29.767	Highmoor	KwaZulu-Natal	2015	Feeding site
CV71	Feather	-29.314	29.767	Highmoor	KwaZulu-Natal	2015	Feeding site
CV72	Feather	-29.314	29.767	Highmoor	KwaZulu-Natal	2015	Feeding site
CV73	Feather	-29.314	29.767	Highmoor	KwaZulu-Natal	2015	Feeding site
CV74	Feather	-29.314	29.767	Highmoor	KwaZulu-Natal	2015	Feeding site
CV75	Feather	-29.314	29.767	Highmoor	KwaZulu-Natal	2015	Feeding site
CV76	Feather	-29.314	29.767	Highmoor	KwaZulu-Natal	2015	Feeding site
CV77	Feather	-29.314	29.767	Highmoor	KwaZulu-Natal	2015	Feeding site
CV78	Feather	-29.314	29.767	Highmoor	KwaZulu-Natal	2015	Feeding site
CV79	Feather	-29.314	29.767	Highmoor	KwaZulu-Natal	2015	Feeding site
CV80	Feather	-29.314	29.767	Highmoor	KwaZulu-Natal	2015	Feeding site
CV81	Feather	-29.314	29.767	Highmoor	KwaZulu-Natal	2015	Feeding site
CV82	Feather	-29.314	29.767	Highmoor	KwaZulu-Natal	2015	Feeding site
CV83	Feather	-29.314	29.767	Highmoor	KwaZulu-Natal	2015	Feeding site
CV84	Feather	-29.314	29.767	Highmoor	KwaZulu-Natal	2015	Feeding site
CV85	Feather	-29.314	29.767	Highmoor	KwaZulu-Natal	2015	Feeding site
CV86	Feather	-29.314	29.767	Highmoor	KwaZulu-Natal	2015	Feeding site
CV87	Feather	-29.314	29.767	Highmoor	KwaZulu-Natal	2015	Feeding site
CV88	Feather	-29.314	29.767	Highmoor	KwaZulu-Natal	2015	Feeding site
CV89	Feather	-29.314	29.767	Highmoor	KwaZulu-Natal	2015	Feeding site
CV90	Feather	-29.314	29.767	Highmoor	KwaZulu-Natal	2015	Feeding site
CV91	Feather	-29.314	29.767	Highmoor	KwaZulu-Natal	2015	Feeding site
CV93	Feather	-29.314	29.767	Highmoor	KwaZulu-Natal	2015	Feeding site
CV94	Feather	-29.314	29.767	Highmoor	KwaZulu-Natal	2015	Feeding site
CV95	Feather	-29.314	29.767	Highmoor	KwaZulu-Natal	2015	Feeding site
CV96	Feather	-29.314	29.767	Highmoor	KwaZulu-Natal	2015	Feeding site
CV97	Feather	-29.314	29.767	Highmoor	KwaZulu-Natal	2015	Feeding site
CV98	Feather	-29.314	29.767	Highmoor	KwaZulu-Natal	2015	Feeding site
CV99	Feather	-29.314	29.767	Highmoor	KwaZulu-Natal	2015	Feeding site
CV100	Feather	-29.314	29.767	Highmoor	KwaZulu-Natal	2015	Feeding site
CV101	Feather	-29.314	29.767	Highmoor	KwaZulu-Natal	2015	Feeding site
CV102	Feather	-29.314	29.767	Highmoor	KwaZulu-Natal	2015	Feeding site
CV103	Feather	-29.314	29.767	Highmoor	KwaZulu-Natal	2015	Feeding site
CV104	Feather	-29.314	29.767	Highmoor	KwaZulu-Natal	2015	Feeding site
CV105	Feather	-29.314	29.767	Highmoor	KwaZulu-Natal	2015	Feeding site
CV107	Feather	-29.314	29.767	Highmoor	KwaZulu-Natal	2015	Feeding site
CV108	Feather	-29.314	29.767	Highmoor	KwaZulu-Natal	2015	Feeding site
CV109	Feather	-29.314	29.767	Highmoor	KwaZulu-Natal	2015	Feeding site
CV110	Feather	-29.314	29.767	Highmoor	KwaZulu-Natal	2015	Feeding site
CV111	Feather	-29.314	29.767	Highmoor	KwaZulu-Natal	2015	Feeding site
CV112	Feather	-29.314	29.767	Highmoor	KwaZulu-Natal	2015	Feeding site
CV113	Feather	-29.314	29.767	Highmoor	KwaZulu-Natal	2015	Feeding site
CV114	Feather	-29.314	29.767	Highmoor	KwaZulu-Natal	2015	Feeding site
CV115	Feather	-29.314	29.767	Highmoor	KwaZulu-Natal	2015	Feeding site
CV116	Feather	-29.314	29.767	Highmoor	KwaZulu-Natal	2015	Feeding site
CV117	Feather	-29.314	29.767	Highmoor	KwaZulu-Natal	2015	Feeding site
CV118	Feather	-29.314	29.767	Highmoor	KwaZulu-Natal	2015	Feeding site
CV119	Feather	-29.314	29.767	Highmoor	KwaZulu-Natal	2015	Feeding site
CV120	Feather	-29.314	29.767	Highmoor	KwaZulu-Natal	2015	Feeding site
CV121	Feather	-29.314	29.767	Highmoor	KwaZulu-Natal	2015	Feeding site
CV122	Feather	-29.314	29.767	Highmoor	KwaZulu-Natal	2015	Feeding site
CV123	Feather	-29.314	29.767	Highmoor	KwaZulu-Natal	2015	Feeding site
A1	Feather	-29.314	29.767	Highmoor	KwaZulu-Natal	2016	Feeding site
A2	Feather	-29.314	29.767	Highmoor	KwaZulu-Natal	2016	Feeding site
A3	Feather	-29.314	29.767	Highmoor	KwaZulu-Natal	2016	Feeding site
A4	Feather	-29.314	29.767	Highmoor	KwaZulu-Natal	2016	Feeding site
A5	Feather	-29.314	29.767	Highmoor	KwaZulu-Natal	2016	Feeding site
A7	Feather	-29.314	29.767	Highmoor	KwaZulu-Natal	2016	Feeding site
A10	Feather	-29.314	29.767	Highmoor	KwaZulu-Natal	2016	Feeding site
A11	Feather	-29.314	29.767	Highmoor	KwaZulu-Natal	2016	Feeding site
A12	Feather	-29.314	29.767	Highmoor	KwaZulu-Natal	2016	Feeding site
A13	Feather	-29.314	29.767	Highmoor	KwaZulu-Natal	2016	Feeding site
A14	Feather	-29.314	29.767	Highmoor	KwaZulu-Natal	2016	Feeding site
A15	Feather	-29.314	29.767	Highmoor	KwaZulu-Natal	2016	Feeding site
A16	Feather	-29.314	29.767	Highmoor	KwaZulu-Natal	2016	Feeding site
A17	Feather	-29.314	29.767	Highmoor	KwaZulu-Natal	2016	Feeding site
A18	Feather	-29.314	29.767	Highmoor	KwaZulu-Natal	2016	Feeding site
A19	Feather	-29.314	29.767	Highmoor	KwaZulu-Natal	2016	Feeding site
A20	Feather	-29.314	29.767	Highmoor	KwaZulu-Natal	2016	Feeding site
A21	Feather	-29.314	29.767	Highmoor	KwaZulu-Natal	2016	Feeding site
A22	Feather	-29.314	29.767	Highmoor	KwaZulu-Natal	2016	Feeding site
A23	Feather	-29.314	29.767	Highmoor	KwaZulu-Natal	2016	Feeding site
A24	Feather	-29.314	29.767	Highmoor	KwaZulu-Natal	2016	Feeding site
A25	Feather	-29.314	29.767	Highmoor	KwaZulu-Natal	2016	Feeding site
A26	Feather	-29.314	29.767	Highmoor	KwaZulu-Natal	2016	Feeding site
A27	Feather	-29.314	29.767	Highmoor	KwaZulu-Natal	2016	Feeding site
A28	Feather	-29.314	29.767	Highmoor	KwaZulu-Natal	2016	Feeding site
A29	Feather	-29.314	29.767	Highmoor	KwaZulu-Natal	2016	Feeding site
A30	Feather	-29.314	29.767	Highmoor	KwaZulu-Natal	2016	Feeding site
A31	Feather	-29.314	29.767	Highmoor	KwaZulu-Natal	2016	Feeding site
A32	Feather	-29.314	29.767	Highmoor	KwaZulu-Natal	2016	Feeding site
A33	Feather	-29.314	29.767	Highmoor	KwaZulu-Natal	2016	Feeding site
A34	Feather	-29.314	29.767	Highmoor	KwaZulu-Natal	2016	Feeding site
A35	Feather	-29.314	29.767	Highmoor	KwaZulu-Natal	2016	Feeding site
A37	Feather	-29.314	29.767	Highmoor	KwaZulu-Natal	2016	Feeding site
A38	Feather	-29.314	29.767	Highmoor	KwaZulu-Natal	2016	Feeding site
A39	Feather	-29.314	29.767	Highmoor	KwaZulu-Natal	2016	Feeding site
A40	Feather	-29.314	29.767	Highmoor	KwaZulu-Natal	2016	Feeding site
A41	Feather	-29.314	29.767	Highmoor	KwaZulu-Natal	2016	Feeding site
A42	Feather	-29.314	29.767	Highmoor	KwaZulu-Natal	2016	Feeding site
A43	Feather	-29.314	29.767	Highmoor	KwaZulu-Natal	2016	Feeding site
A44	Feather	-29.314	29.767	Highmoor	KwaZulu-Natal	2016	Feeding site
A45	Feather	-29.314	29.767	Highmoor	KwaZulu-Natal	2016	Feeding site
BFK1	Feather	-29.314	29.767	Highmoor	KwaZulu-Natal	2016	Feeding site
BFK2	Feather	-29.314	29.767	Highmoor	KwaZulu-Natal	2016	Feeding site
BFK3	Feather	-29.314	29.767	Highmoor	KwaZulu-Natal	2016	Feeding site
BFK4	Feather	-29.314	29.767	Highmoor	KwaZulu-Natal	2016	Feeding site
BFK5	Feather	-29.314	29.767	Highmoor	KwaZulu-Natal	2016	Feeding site
BFK6	Feather	-29.314	29.767	Highmoor	KwaZulu-Natal	2016	Feeding site
BFK7	Feather	-29.314	29.767	Highmoor	KwaZulu-Natal	2016	Feeding site
BFK8	Feather	-29.314	29.767	Highmoor	KwaZulu-Natal	2016	Feeding site
BFK9	Feather	-29.314	29.767	Highmoor	KwaZulu-Natal	2016	Feeding site
BFK10	Feather	-29.314	29.767	Highmoor	KwaZulu-Natal	2016	Feeding site
BFK11	Feather	-29.314	29.767	Highmoor	KwaZulu-Natal	2016	Feeding site
BFK12	Feather	-29.314	29.767	Highmoor	KwaZulu-Natal	2016	Feeding site
BFK13	Feather	-29.314	29.767	Highmoor	KwaZulu-Natal	2016	Feeding site
BFK14	Feather	-29.314	29.767	Highmoor	KwaZulu-Natal	2016	Feeding site
BFK16	Feather	-29.314	29.767	Highmoor	KwaZulu-Natal	2016	Feeding site
BFK17	Feather	-29.314	29.767	Highmoor	KwaZulu-Natal	2016	Feeding site
BFK18	Feather	-29.314	29.767	Highmoor	KwaZulu-Natal	2016	Feeding site
BFK19	Feather	-29.314	29.767	Highmoor	KwaZulu-Natal	2016	Feeding site
BFK20	Feather	-29.314	29.767	Highmoor	KwaZulu-Natal	2016	Feeding site
BFK21	Feather	-29.314	29.767	Highmoor	KwaZulu-Natal	2016	Feeding site
BFK22	Feather	-29.314	29.767	Highmoor	KwaZulu-Natal	2016	Feeding site
BFK23	Feather	-29.314	29.767	Highmoor	KwaZulu-Natal	2016	Feeding site
BFK24	Feather	-29.314	29.767	Highmoor	KwaZulu-Natal	2016	Feeding site
BFK25	Feather	-29.314	29.767	Highmoor	KwaZulu-Natal	2016	Feeding site
BFK26	Feather	-29.314	29.767	Highmoor	KwaZulu-Natal	2016	Feeding site
BFK27	Feather	-29.314	29.767	Highmoor	KwaZulu-Natal	2016	Feeding site
BFK28	Feather	-29.314	29.767	Highmoor	KwaZulu-Natal	2016	Feeding site
BFK29	Feather	-29.314	29.767	Highmoor	KwaZulu-Natal	2016	Feeding site
BFK30	Feather	-29.314	29.767	Highmoor	KwaZulu-Natal	2016	Feeding site
BFK31	Feather	-29.314	29.767	Highmoor	KwaZulu-Natal	2016	Feeding site
BFK32	Feather	-29.314	29.767	Highmoor	KwaZulu-Natal	2016	Feeding site
BFK33	Feather	-29.314	29.767	Highmoor	KwaZulu-Natal	2016	Feeding site
CV15	Feather	-29.314	29.767	Highmoor	KwaZulu-Natal	2008	Feeding site
CV16	Feather	-29.314	29.767	Highmoor	KwaZulu-Natal	2008	Feeding site
CV17	Feather	-29.314	29.767	Highmoor	KwaZulu-Natal	2008	Feeding site
CV18	Feather	-29.314	29.767	Highmoor	KwaZulu-Natal	2008	Feeding site
CV19	Feather	-29.314	29.767	Highmoor	KwaZulu-Natal	2008	Feeding site
CV20	Feather	-29.314	29.767	Highmoor	KwaZulu-Natal	2008	Feeding site
CV21	Feather	-29.314	29.767	Highmoor	KwaZulu-Natal	2008	Feeding site
N160	Blood	-29.314	29.767	Highmoor	KwaZulu-Natal	2013	Feeding site
CV27	Feather	-29.314	29.767	Highmoor	Kwazulu-Natal	2005	Feeding site
CV29	Feather	-29.011	29.436	Cathkin Estate	KwaZulu-Natal	unknown	Feeding site
CV30	Feather	-29.011	29.436	Cathkin Estate	KwaZulu-Natal	unknown	Feeding site
CV31	Feather	-29.011	29.436	Cathkin Estate	KwaZulu-Natal	unknown	Feeding site
CV32	Feather	-29.011	29.436	Cathkin Estate	KwaZulu-Natal	unknown	Feeding site
CV33	Feather	-29.011	29.436	Cathkin Estate	KwaZulu-Natal	unknown	Feeding site
CV34	Feather	-29.011	29.436	Cathkin Estate	KwaZulu-Natal	unknown	Feeding site
CV35	Feather	-29.011	29.436	Cathkin Estate	KwaZulu-Natal	unknown	Feeding site
CV36	Feather	-29.011	29.436	Cathkin Estate	KwaZulu-Natal	unknown	Feeding site
CV37	Feather	-29.011	29.436	Cathkin Estate	KwaZulu-Natal	unknown	Feeding site
CV38	Feather	-29.011	29.436	Cathkin Estate	KwaZulu-Natal	unknown	Feeding site
CV39	Feather	-29.011	29.436	Cathkin Estate	KwaZulu-Natal	unknown	Feeding site
CV40	Feather	-29.011	29.436	Cathkin Estate	KwaZulu-Natal	unknown	Feeding site
CV41	Feather	-29.011	29.436	Cathkin Estate	KwaZulu-Natal	unknown	Feeding site
CV42	Feather	-29.011	29.436	Cathkin Estate	KwaZulu-Natal	unknown	Feeding site
CV43	Feather	-29.011	29.436	Cathkin Estate	KwaZulu-Natal	unknown	Feeding site
CV44	Feather	-29.011	29.436	Cathkin Estate	KwaZulu-Natal	unknown	Feeding site
CV45	Feather	-29.011	29.436	Cathkin Estate	KwaZulu-Natal	unknown	Feeding site
CV46	Feather	-29.011	29.436	Cathkin Estate	KwaZulu-Natal	unknown	Feeding site
CV47	Feather	-29.011	29.436	Cathkin Estate	KwaZulu-Natal	unknown	Feeding site
39502	Dry snip	-29.011	29.436	Cathkin Estate	KwaZulu-Natal	2007	Feeding site
CV60	Feather	-29.528	28.608	Thlaku Vulture Restaurant	Lesotho	2009	Feeding site
CV61	Feather	-29.528	28.608	Thlaku Vulture Restaurant	Lesotho	2009	Feeding site
CV62	Feather	-29.528	28.608	Thlaku Vulture Restaurant	Lesotho	2009	Feeding site
CV63	Feather	-29.528	28.608	Thlaku Vulture Restaurant	Lesotho	2009	Feeding site
CV64	Feather	-29.528	28.608	Thlaku Vulture Restaurant	Lesotho	2009	Feeding site
CV65	Feather	-29.528	28.608	Thlaku Vulture Restaurant	Lesotho	2009	Feeding site
CV66	Feather	-29.528	28.608	Thlaku Vulture Restaurant	Lesotho	2009	Feeding site
CV67	Feather	-29.528	28.608	Thlaku Vulture Restaurant	Lesotho	2009	Feeding site
4123	Dry snip	-28.829	26.065	Soetdoring nature reserve	Freestate	1987	Historic
5065	Dry snip	-28.829	26.065	Soetdoring nature reserve	Freestate	1996	Historic
6261	Dry snip	-28.829	26.065	Soetdoring nature reserve	Freestate	2004	Historic
CV6	Feather	-28.52	28.6	Golden Gate	Freestate	2008	Feeding site
CV7	Feather	-28.52	28.6	Golden Gate	Freestate	2008	Feeding site
CV8	Feather	-28.52	28.6	Golden Gate	Freestate	2008	Feeding site
CV9	Feather	-28.52	28.6	Golden Gate	Freestate	2008	Feeding site
CV10	Feather	-28.52	28.6	Golden Gate	Freestate	2008	Feeding site
CV11	Feather	-28.52	28.6	Golden Gate	Freestate	2008	Feeding site
CV12	Feather	-28.52	28.6	Golden Gate	Freestate	2008	Feeding site
CV13	Feather	-28.52	28.6	Golden Gate	Freestate	2008	Feeding site
CV14	Feather	-28.52	28.6	Golden Gate	Freestate	2008	Feeding site
47062	Blood	-28.52	28.6	Golden Gate	Freestate	2016	Feeding site
4363	Blood	-28.52	28.6	Golden Gate	Freestate	2016	Feeding site
CV201	Feather	-28.164	30.257	Dundee	KwaZulu-Natal	2016	Feeding site
DP1	Muscle	-28.164	30.257	Dundee	KwaZulu-Natal	2016	Poisoned
DP2	Muscle	-28.164	30.257	Dundee	KwaZulu-Natal	2016	Poisoned
DP3	Muscle	-28.164	30.257	Dundee	KwaZulu-Natal	2016	Poisoned
DP4	Muscle	-28.164	30.257	Dundee	KwaZulu-Natal	2016	Poisoned
DP5	Muscle	-28.164	30.257	Dundee	KwaZulu-Natal	2016	Poisoned
DP6	Muscle	-28.164	30.257	Dundee	KwaZulu-Natal	2016	Poisoned
DP7	Muscle	-28.164	30.257	Dundee	KwaZulu-Natal	2016	Poisoned
DP8	Muscle	-28.164	30.257	Dundee	KwaZulu-Natal	2016	Poisoned
19284	Dry snip	-28.164	30.257	Dundee	KwaZulu-Natal	1965	Historic
E1-11	Feather	-26.363	30.028	Smithfield district.	Mpumalanga	2016	Electrocution
E2-11	Feather	-26.363	30.028	Smithfield district.	Mpumalanga	2016	Electrocution
ED2-11	Feather	-26.363	30.028	Smithfield district.	Mpumalanga	2016	Electrocution
E3-11	Feather	-26.363	30.028	Smithfield district.	Mpumalanga	2016	Electrocution
E4-11	Feather	-26.363	30.028	Smithfield district.	Mpumalanga	2016	Electrocution
E1-12	Feather	-26.363	30.028	Smithfield district.	Mpumalanga	2016	Electrocution
E2-12	Feather	-26.363	30.028	Smithfield district.	Mpumalanga	2016	Electrocution
E3-12	Feather	-26.363	30.028	Smithfield district.	Mpumalanga	2016	Electrocution
E4-12	Feather	-26.363	30.028	Smithfield district.	Mpumalanga	2016	Electrocution
E5-12	Feather	-26.363	30.028	Smithfield district.	Mpumalanga	2016	Electrocution
E1-13	Feather	-26.363	30.028	Smithfield district.	Mpumalanga	2016	Electrocution
E2-13	Feather	-26.363	30.028	Smithfield district.	Mpumalanga	2016	Electrocution
E3-13	Feather	-26.363	30.028	Smithfield district.	Mpumalanga	2016	Electrocution
E4-13	Feather	-26.363	30.028	Smithfield district.	Mpumalanga	2016	Electrocution
E1-14	Feather	-26.363	30.028	Smithfield district.	Mpumalanga	2016	Electrocution
E2-14	Feather	-26.363	30.028	Smithfield district.	Mpumalanga	2016	Electrocution
E3-14	Feather	-26.363	30.028	Smithfield district.	Mpumalanga	2016	Electrocution
E4-14	Feather	-26.363	30.028	Smithfield district.	Mpumalanga	2016	Electrocution
E1-15	Feather	-26.363	30.028	Smithfield district.	Mpumalanga	2016	Electrocution
E2-15	Feather	-26.363	30.028	Smithfield district.	Mpumalanga	2016	Electrocution
E1-16	Feather	-26.363	30.028	Smithfield district.	Mpumalanga	2016	Electrocution
SE2	Feather	-26.363	30.028	Smithfield district.	Mpumalanga	2016	Electrocution
73390	Dry snip	-25.681	27.933	De Wildt	North West	1987	Historic
73391	Dry snip	-25.681	27.933	De Wildt	North West	1987	Historic
22760	Dry snip	-25.681	27.933	De Wildt	North West	1937	Historic
4349	Blood	-25.8	27.78	Skeerpoort colony	North West	2016	Colony
8163	Blood	-25.8	27.78	Skeerpoort colony	North West	2016	Colony
8170	Blood	-25.8	27.78	Skeerpoort colony	North West	2016	Colony
8171	Blood	-25.8	27.78	Skeerpoort colony	North West	2016	Colony
8172	Blood	-25.8	27.78	Skeerpoort colony	North West	2016	Colony
8287	Blood	-25.8	27.78	Skeerpoort colony	North West	2016	Colony
8293	Blood	-25.8	27.78	Skeerpoort colony	North West	2016	Colony
8300	Blood	-25.8	27.78	Skeerpoort colony	North West	2016	Colony
8304	Blood	-25.8	27.78	Skeerpoort colony	North West	2016	Colony
8311	Blood	-25.8	27.78	Skeerpoort colony	North West	2016	Colony
8438	Blood	-25.8	27.78	Skeerpoort colony	North West	2016	Colony
9504	Blood	-25.8	27.78	Skeerpoort colony	North West	2016	Colony
47025	Blood	-25.8	27.78	Skeerpoort colony	North West	2016	Colony
38402	Blood	-25.8	27.78	Skeerpoort colony	North West	2016	Rehabilitation
47040	Blood	-25.8	27.78	Skeerpoort colony	North West	2016	Colony
47056	Blood	-25.8	27.78	Skeerpoort colony	North West	2016	Colony
7987	Blood	-25.8	27.78	Skeerpoort colony	North West	2016	Colony
7989	Blood	-25.8	27.78	Skeerpoort colony	North West	2016	Colony
8054	Blood	-25.8	27.78	Skeerpoort colony	North West	2016	Colony
8055	Blood	-25.8	27.78	Skeerpoort colony	North West	2016	Colony
8129	Blood	-25.8	27.78	Skeerpoort colony	North West	2016	Colony
8452	Blood	-25.8	27.78	Skeerpoort colony	North West	2016	Colony
8453	Blood	-25.8	27.78	Skeerpoort colony	North West	2016	Colony
8454	Blood	-25.8	27.78	Skeerpoort colony	North West	2016	Colony
8455	Blood	-25.8	27.78	Skeerpoort colony	North West	2016	Colony
8456	Blood	-25.8	27.78	Skeerpoort colony	North West	2016	Colony
8457	Blood	-25.8	27.78	Skeerpoort colony	North West	2016	Colony
8458	Blood	-25.8	27.78	Skeerpoort colony	North West	2016	Colony
8459	Blood	-25.8	27.78	Skeerpoort colony	North West	2016	Colony
8460	Blood	-25.8	27.78	Skeerpoort colony	North West	2016	Colony
8461	Blood	-25.8	27.78	Skeerpoort colony	North West	2016	Colony
10228	Blood	-25.8	27.78	Skeerpoort colony	North West	2016	Colony
10229	Blood	-25.8	27.78	Skeerpoort colony	North West	2016	Colony
10230	Blood	-25.8	27.78	Skeerpoort colony	North West	2016	Colony
10231	Blood	-25.8	27.78	Skeerpoort colony	North West	2016	Colony
10233	Blood	-25.8	27.78	Skeerpoort colony	North West	2016	Colony
38406	Blood	-25.8	27.78	Skeerpoort colony	North West	2016	Colony
47021	Blood	-25.8	27.78	Skeerpoort colony	North West	2016	Colony
47023	Blood	-25.8	27.78	Skeerpoort colony	North West	2016	Colony
47028	Blood	-25.8	27.78	Skeerpoort colony	North West	2016	Colony
47042	Blood	-25.8	27.78	Skeerpoort colony	North West	2016	Colony
47045	Blood	-25.8	27.78	Skeerpoort colony	North West	2016	Colony
47064	Blood	-25.8	27.78	Skeerpoort colony	North West	2016	Colony
78618	Dry snip	-24.433	27.533	Kransberg colony	Limpopo	2002	Historic
60019	Dry snip	-24.433	27.533	Kransberg colony	Limpopo	1982	Historic
60020	Dry snip	-24.433	27.533	Kransberg colony	Limpopo	1982	Historic
60022	Dry snip	-24.433	27.533	Kransberg colony	Limpopo	1982	Historic
60036	Dry snip	-24.433	27.533	Kransberg colony	Limpopo	1982	Historic
60037	Dry snip	-24.433	27.533	Kransberg colony	Limpopo	1982	Historic
60038	Dry snip	-24.433	27.533	Kransberg colony	Limpopo	1982	Historic
61245	Dry snip	-24.433	27.533	Kransberg colony	Limpopo	1983	Historic
61257	Dry snip	-24.433	27.533	Kransberg colony	Limpopo	1984	Historic
61258	Dry snip	-24.433	27.533	Kransberg colony	Limpopo	1984	Historic
61259	Dry snip	-24.433	27.533	Kransberg colony	Limpopo	1984	Historic
75431	Dry snip	-24.433	27.533	Kransberg colony	Limpopo	1988	Historic
60023	Dry snip	-24.433	27.533	Kransberg colony	Limpopo	1982	Historic
60538	Dry snip	-24.433	27.533	Kransberg colony	Limpopo	1982	Historic
61715	Dry snip	-24.433	27.533	Kransberg colony	Limpopo	1984	Historic
61488	Dry snip	-24.433	27.533	Kransberg colony	Limpopo	1984	Historic
61568	Dry snip	-24.433	27.533	Kransberg colony	Limpopo	1984	Historic
61714	Dry snip	-24.433	27.533	Kransberg colony	Limpopo	1984	Historic
61716	Dry snip	-24.433	27.533	Kransberg colony	Limpopo	1984	Historic
CV196	Feather	-24.433	27.533	Kransberg colony	Limpopo	2016	Colony
CV197	Feather	-24.433	27.533	Kransberg colony	Limpopo	2016	Colony
CV198	Feather	-24.433	27.533	Kransberg colony	Limpopo	2016	Colony
CV199	Feather	-24.433	27.533	Kransberg colony	Limpopo	2016	Colony
CV200	Feather	-24.433	27.533	Kransberg colony	Limpopo	2016	Colony
1197	Blood	-24.433	27.533	Kransberg colony	Limpopo	2016	Colony
3673	Blood	-24.433	27.533	Kransberg colony	Limpopo	2016	Colony
38398	Blood	-24.433	27.533	Kransberg colony	Limpopo	2016	Rehabilitation
43398	Blood	-24.433	27.533	Kransberg colony	Limpopo	2016	Rehabilitation
43405	Blood	-24.433	27.533	Kransberg colony	Limpopo	2016	Rehabilitation
47022	Blood	-24.433	27.533	Kransberg colony	Limpopo	2016	Colony
47024	Blood	-24.433	27.533	Kransberg colony	Limpopo	2016	Colony
47041	Blood	-24.433	27.533	Kransberg colony	Limpopo	2016	Colony
47052	Blood	-24.433	27.533	Kransberg colony	Limpopo	2016	Colony
47054	Blood	-24.433	27.533	Kransberg colony	Limpopo	2016	Colony
47061	Blood	-24.433	27.533	Kransberg colony	Limpopo	2016	Colony
47063	Blood	-24.433	27.533	Kransberg colony	Limpopo	2016	Colony
75754	Dry snip	-23.047	29.046	Blouberg Vulture Colony	Limpopo	unknown	Historic
80164	Dry snip	-23.047	29.046	Blouberg Vulture Colony	Limpopo	2006	Historic
77072	Dry snip	-23.047	29.046	Blouberg Vulture Colony	Limpopo	1996	Historic
F41	Feather	-24.26	30.833	Hoedspruit	Limpopo	2015	Poisoned
F42	Feather	-24.26	30.833	Hoedspruit	Limpopo	2015	Poisoned
F43	Feather	-24.26	30.833	Hoedspruit	Limpopo	2015	Poisoned
F44	Feather	-24.26	30.833	Hoedspruit	Limpopo	2015	Poisoned
F45	Feather	-24.26	30.833	Hoedspruit	Limpopo	2015	Poisoned
F46	Feather	-24.26	30.833	Hoedspruit	Limpopo	2015	Poisoned
F47	Feather	-24.26	30.833	Hoedspruit	Limpopo	2015	Poisoned
F48	Feather	-24.26	30.833	Hoedspruit	Limpopo	2015	Poisoned
F49	Feather	-24.26	30.833	Hoedspruit	Limpopo	2015	Poisoned
F50	Feather	-24.26	30.833	Hoedspruit	Limpopo	2015	Poisoned
F51	Feather	-24.26	30.833	Hoedspruit	Limpopo	2015	Poisoned
F52	Feather	-24.26	30.833	Hoedspruit	Limpopo	2015	Poisoned
F53	Feather	-24.26	30.833	Hoedspruit	Limpopo	2015	Poisoned
F54	Feather	-24.26	30.833	Hoedspruit	Limpopo	2015	Poisoned
6670	Blood	-24.26	30.833	Hoedspruit	Limpopo	2016	Feeding site
679	Dry snip	-24.789	31.489	Mala Mala	Mpumalanga	1958	Historic
680	Dry snip	-24.789	31.489	Mala Mala	Mpumalanga	1956	Historic
681	Dry snip	-24.789	31.489	Mala Mala	Mpumalanga	1956	Historic
